# Supplementary material for: Efficient Assessment of Tumor Vascular Shutdown by Photodynamic Therapy on Orthotopic Pancreatic Cancer Using High-Speed Wide-Field Waterproof Galvanometer Scanner Photoacoustic Microscopy
Source: Int J Mol Sci. 2024 Mar 19;25(6):3457. doi: 10.3390/ijms25063457 (PMC10970422; doi:10.3390/ijms25063457)
Supplement: Supplementary file 1 [file ijms-25-03457-s001.zip]

Archive with 1 entries (1 files):
- ijms-2861873-supplementary.pdf
